# Supplementary material for: Fossils from the Middle Jurassic of China shed light on morphology of Choristopsychidae (Insecta, Mecoptera)
Source: Zookeys. 2013 Jul 26;(318):91–111. doi: 10.3897/zookeys.318.5226 (PMC3744206; doi:10.3897/zookeys.318.5226)
Supplement: XML Treatment for Choristopsyche [file zookeys.318.5226-treatment2.xml]

<!DOCTYPE tp:taxon-treatment
  PUBLIC "-//TaxonX//DTD Taxonomic Treatment Publishing DTD v0 20100105//EN" "tax-treatment-NSO.dtd">
<tp:taxon-treatment xmlns:tp="http://www.plazi.org/taxpub"><tp:treatment-meta><mixed-citation publication-type="journal"><person-group><name><surname>Qiao</surname><given-names>Xiao</given-names></name><name><surname>Shih</surname><given-names>Chung Kun</given-names></name><name><surname>Petrulevičius</surname><given-names>Julian F.</given-names></name><name><surname>Dong</surname><given-names>Ren</given-names></name></person-group><article-title>Fossils from the Middle Jurassic of China shed light on morphology of Choristopsychidae (Insecta, Mecoptera)</article-title><source>Zookeys</source><day>26</day><month>7</month><year>2013</year><volume>2013</volume><issue>318</issue><fpage>91</fpage><lpage>111</lpage><pub-id pub-id-type="doi">10.3897/zookeys.318.5226</pub-id></mixed-citation></tp:treatment-meta><tp:nomenclature><label>Genus</label><tp:taxon-name>
                            <tp:taxon-name-part taxon-name-part-type="genus">Choristopsyche</tp:taxon-name-part>
                            <object-id xmlns:xlink="http://www.w3.org/1999/xlink" xlink:type="simple">http://species-id.net/wiki/Choristopsyche</object-id>
                        </tp:taxon-name><tp:taxon-authority>Martynov, 1937</tp:taxon-authority></tp:nomenclature><tp:treatment-sec sec-type="Type species"><title>Type species.</title><p><italic><tp:taxon-name>Choristopsyche tenuinervis</tp:taxon-name></italic> Martynov, 1937 (Lower Jurassic of Tajikistan)</p></tp:treatment-sec><tp:treatment-sec sec-type="Emended diagnosis"><title>Emended diagnosis.</title><p>Forewing, the separation of RP+MA from RA distal to the separation of MP from CuA.</p></tp:treatment-sec><tp:treatment-sec sec-type="Included species"><title>Included species.</title><p>Type species (<italic><tp:taxon-name>Choristopsyche tenuinervis</tp:taxon-name></italic> Martynov, 1937), <italic><tp:taxon-name>Choristopsyche perfecta</tp:taxon-name></italic> sp. n. and <italic><tp:taxon-name>Choristopsyche asticta</tp:taxon-name></italic> sp. n.</p></tp:treatment-sec></tp:taxon-treatment>
