# Supplementary material for: Fossils from the Middle Jurassic of China shed light on morphology of Choristopsychidae (Insecta, Mecoptera)
Source: Zookeys. 2013 Jul 26;(318):91–111. doi: 10.3897/zookeys.318.5226 (PMC3744206; doi:10.3897/zookeys.318.5226)
Supplement: XML Treatment for Choristopsyche tenuinervis [file zookeys.318.5226-treatment3.xml]

<!DOCTYPE tp:taxon-treatment
  PUBLIC "-//TaxonX//DTD Taxonomic Treatment Publishing DTD v0 20100105//EN" "tax-treatment-NSO.dtd">
<tp:taxon-treatment xmlns:tp="http://www.plazi.org/taxpub"><tp:treatment-meta><mixed-citation publication-type="journal"><person-group><name><surname>Qiao</surname><given-names>Xiao</given-names></name><name><surname>Shih</surname><given-names>Chung Kun</given-names></name><name><surname>Petrulevičius</surname><given-names>Julian F.</given-names></name><name><surname>Dong</surname><given-names>Ren</given-names></name></person-group><article-title>Fossils from the Middle Jurassic of China shed light on morphology of Choristopsychidae (Insecta, Mecoptera)</article-title><source>Zookeys</source><day>26</day><month>7</month><year>2013</year><volume>2013</volume><issue>318</issue><fpage>91</fpage><lpage>111</lpage><pub-id pub-id-type="doi">10.3897/zookeys.318.5226</pub-id></mixed-citation></tp:treatment-meta><tp:nomenclature><tp:taxon-name>
                            <tp:taxon-name-part taxon-name-part-type="genus">Choristopsyche</tp:taxon-name-part>
                            <tp:taxon-name-part taxon-name-part-type="species">tenuinervis</tp:taxon-name-part>
                            <object-id xmlns:xlink="http://www.w3.org/1999/xlink" xlink:type="simple">http://species-id.net/wiki/Choristopsyche_tenuinervis</object-id>
                        </tp:taxon-name><tp:taxon-authority>Martynov, 1937</tp:taxon-authority><xref ref-type="fig" rid="F1">Figs 1</xref><xref ref-type="fig" rid="F2">, 2</xref></tp:nomenclature><tp:treatment-sec sec-type="Emended diagnosis"><title>Emended diagnosis.</title><p>Forewing, RP+MA forking distal to MP forking.</p></tp:treatment-sec><tp:treatment-sec sec-type="Description of new material"><title>Description of new material.</title><p>CNU-MEC-NN2011075p/c (<xref ref-type="fig" rid="F1">Fig. 1</xref>), a well preserved specimen with part and counterpart in dorsal view, with almost complete fore<!--PageBreak-->wings, but partially preserved hind wings and body, and forewings overlapping hind wings. The terminus of abdomen is missing, sex unknown. Wings: Left forewing, length 11.0 mm, width 6.7 mm, broadly oval, RP forking distal to MA forking; MP<sub>2+3</sub> <!--PageBreak-->forking basal to the forking of MA, and the stem of MP<sub>3</sub> about twice as long as the stem of MP<sub>2+3</sub>; with one crossvein between RA and RP, and between MP<sub>2+3</sub> and MP<sub>4</sub>; CuP, 1A, 2A single. Right forewing is similar to left forewing, but parts missing. Hind wings, smaller than forewings, overlapped by forewings, the venation visible but unclear. There are many spots on all four wings, symmetric between left and right wings.</p><p>In addition, there are nine new materials with analogous wing venation to that of specimen CNU-MEC-NN2011075p/c. They are listed as follows.</p><p>CNU-MEC-NN2011080 (<xref ref-type="fig" rid="F2">Figs 2A, C</xref>), a well preserved specimen with clear wings, but parts of body, and the right forewing overlapping the right hind wing. Sex unknown. Wing: Right forewing, length 11.8 mm, width 6.7 mm, RP forking distal to the forking of MA; MP<sub>2+3</sub> forking at about the same level as the forking of MA; the stem of MP<sub>3</sub> about twice as long as the stem of MP<sub>2+3</sub>; with one crossvein between MP<sub>2+3</sub> and MP<sub>4</sub>; CuP, 1A, 2A single. Left forewing is similar to right forewing, but the apex of the wing absent. Hind wings, length at about 10.1 mm, width 6.2 mm, similar to forewings but smaller. CNU-MEC-NN2009317 (<xref ref-type="fig" rid="F2">Figs 2B, D</xref>), an almost complete specimen, female, with forewings overlapping hind wings, and nearly complete body, but legs absent in dorsal view. Wings: right forewing, length at about 9.5 mm, width 4.9 mm; RP forking distal to the forking of MA; MP<sub>2+3</sub> forking at about the same level to the forking of MA; the stem of MP<sub>3</sub> as long as the stem of MP<sub>2+3</sub>; CuP, 1A, 2A single. Left forewing is similar to right forewing. Hind wings, similar to forewings, but smaller; CuA almost straight. CNU-MEC-NN2009414 (<xref ref-type="fig" rid="F2">Figs 2E, F</xref>), an almost complete preserved specimen in lateral view, female, with complete body and forewings, and right forewing overlapped with body and parts of left forewing, and right hind wing overlapped with left hind wing. The mouthparts are missing, the maxillary palpus with five segments visible. Abdomen: tapering apically, with eleven segments, and a pair of cercus can be visible, female. Wings: Left forewing, length at about 10.1 mm, width 6.4 mm, broadly oval, RP forking basal to the forking of MA; MP<sub>2+3</sub> forking significantly basal to the forking of MA; the stem of MP<sub>3</sub> about three times as long as the stem of MP<sub>2+3</sub>; with one crossvein between RA and RP, and between MA and MP<sub>1</sub>; CuP, 1A, 2A single. Right forewing is similar to left forewing, but there are crossveins between ScP and RA, RA and RP, MA and MP<sub>1</sub>. Hind wing: similar to forewing but smaller, RA straight, with one crossvein to RP. CNU-MEC-NN2009318 (<xref ref-type="fig" rid="F2">Fig. 2G</xref>), a partially preserved specimen in dorsal view, with parts of forewings, hind wings and body, but the filiform antennae and venation visible, and the forewings overlapping the hind wings. CNU-MEC-NN2011070 (<xref ref-type="fig" rid="F2">Fig. 2H</xref>), an almost completely preserved specimen in ventral view, with almost complete body and four wings, and hind wings overlapped with forewings. CNU-MEC-NN2011071 (<xref ref-type="fig" rid="F2">Fig. 2I</xref>), a partially preserved specimen in dorsal view, with parts of body and forewings, but left hind wing is missing, and right hind wing is obscure. CNU-MEC-NN2009383 (<xref ref-type="fig" rid="F2">Fig. 2J</xref>), a partially preserved specimen with four outspread wings and parts of body. CNU-MEC-NN2011083 (<xref ref-type="fig" rid="F2">Fig. 2K</xref>), a specimen in dorsal view, female, with almost complete body but some legs not visible due to coverage by wings, and forewings overlapping hind wings. CNU-MEC-NN2011085 (<xref ref-type="fig" rid="F2">Fig. 2L</xref>), a comparatively complete specimen in lat<!--PageBreak--><!--PageBreak-->eral view, male, and forewings overlapping hind wings; chewing mouthparts visible; Abdomen almost completely-preserved, the posterior six segments can be seen clearly, and abdomen bent at six and seven segment, but the posterior segments faint below the left forewing, the scorpion-like terminal visible.</p><fig id="F2" position="float" orientation="portrait"><label>Figure 2.</label><caption><p>Photographs and line drawings of <italic><tp:taxon-name>Choristopsyche tenuinervis</tp:taxon-name></italic> Martynov, 1937 <bold>A</bold> Photograph of no. CNU-MEC-NN2011080 <bold>B</bold> Photograph of no. CNU-MEC-NN2009317 <bold>C</bold> Line drawing of no. CNU-MEC-NN2011080<bold>D</bold> Line drawing of no. CNU-MEC-NN2009317 <bold>E</bold> Photograph of no. CNU-MEC-NN2009414 <bold>F</bold> Line drawing of no. CNU-MEC-NN2009414 <bold>G</bold> Photograph of no. CNU-MEC-NN2009318 <bold>H</bold> Photograph of no. CNU-MEC-NN2011070 <bold>I</bold> Photograph of no. CNU-MEC-NN2011071 <bold>J</bold> Photograph of no. CNU-MEC-NN2009383 <bold>K</bold> Photograph of no. CNU-MEC-NN2011083 <bold>L</bold> Photograph of no. CNU-MEC-NN2011085. Scale bars of<bold>A, C, K, L</bold> represent 2 mm. Scale bars of <bold>B, D, E, F, G, H, I, J</bold> represent 5 mm.</p></caption><graphic xmlns:xlink="http://www.w3.org/1999/xlink" xlink:href="ZooKeys-318-091-g002.jpg" position="float" orientation="portrait" xlink:type="simple"/></fig></tp:treatment-sec><tp:treatment-sec sec-type="New material"><title>New material.</title><p>CNU-MEC-NN2011075p/c, CNU-MEC-NN2011080, CNU-MEC-NN2009317, CNU-MEC-NN2009414, CNU-MEC-NN2009318, CNU-MEC-NN2011070, CNU-MEC-NN2011071, CNU-MEC-NN2009383, CNU-MEC-NN2011083, CNU-MEC-NN2011085, deposited in CNUB.</p></tp:treatment-sec><tp:treatment-sec sec-type="Type locality and horizon"><title>Type locality and horizon.</title><p>Daohugou Village, Ningcheng County, Inner Mongolia, China, Jiulongshan Formation, Middle Jurassic (Bathonian-Callovian boundary interval, ca 164–165 Ma).</p></tp:treatment-sec><tp:treatment-sec sec-type="Remarks"><title>Remarks.</title><p>These ten specimens exhibit differences in the characters of “RP forking vs. MA forking”, “MP<sub>2+3</sub> forking vs. MA forking” and “Length ratio of the stem of MP<sub>3</sub> and the stem of MP<sub>2+3</sub>”, which are considered as intraspecific variations.</p></tp:treatment-sec><tp:treatment-sec><!--Section generated to contain objects referenced in tp:taxon-treatment.--><fig id="F1" position="float" orientation="portrait"><label>Figure 1.</label><caption><p>Photographs and line drawings of <italic><tp:taxon-name>Choristopsyche tenuinervis</tp:taxon-name></italic> Martynov, 1937 <bold>A</bold> Photograph of part, no. CNU-MEC-NN2011075p <bold>B</bold> Photograph of counterpart, no. CNU-MEC-NN2011075c <bold>C</bold> Line drawing of whole specimen of part, no. CNU-MEC-NN2011075p <bold>D</bold> Line drawing of whole specimen of counterpart, no. CNU-MEC-NN2011075c <bold>E</bold> Line drawing of forewing of part, no. CNU-MEC-NN2011075p. Scale bars represent 5 mm.</p></caption><graphic xmlns:xlink="http://www.w3.org/1999/xlink" xlink:href="ZooKeys-318-091-g001.jpg" position="float" orientation="portrait" xlink:type="simple"/></fig></tp:treatment-sec></tp:taxon-treatment>
