# Supplementary material for: Fossils from the Middle Jurassic of China shed light on morphology of Choristopsychidae (Insecta, Mecoptera)
Source: Zookeys. 2013 Jul 26;(318):91–111. doi: 10.3897/zookeys.318.5226 (PMC3744206; doi:10.3897/zookeys.318.5226)
Supplement: XML Treatment for Choristopsyche perfecta [file zookeys.318.5226-treatment4.xml]

<!DOCTYPE tp:taxon-treatment
  PUBLIC "-//TaxonX//DTD Taxonomic Treatment Publishing DTD v0 20100105//EN" "tax-treatment-NSO.dtd">
<tp:taxon-treatment xmlns:tp="http://www.plazi.org/taxpub"><tp:treatment-meta><mixed-citation publication-type="journal"><person-group><name><surname>Qiao</surname><given-names>Xiao</given-names></name><name><surname>Shih</surname><given-names>Chung Kun</given-names></name><name><surname>Petrulevičius</surname><given-names>Julian F.</given-names></name><name><surname>Dong</surname><given-names>Ren</given-names></name></person-group><article-title>Fossils from the Middle Jurassic of China shed light on morphology of Choristopsychidae (Insecta, Mecoptera)</article-title><source>Zookeys</source><day>26</day><month>7</month><year>2013</year><volume>2013</volume><issue>318</issue><fpage>91</fpage><lpage>111</lpage><pub-id pub-id-type="doi">10.3897/zookeys.318.5226</pub-id></mixed-citation></tp:treatment-meta><tp:nomenclature><tp:taxon-name>
                            <tp:taxon-name-part taxon-name-part-type="genus">Choristopsyche</tp:taxon-name-part>
                            <tp:taxon-name-part taxon-name-part-type="species">perfecta</tp:taxon-name-part>
                            <object-id xmlns:xlink="http://www.w3.org/1999/xlink" xlink:type="simple">urn:lsid:zoobank.org:act:FA6A6E51-B3BD-459E-AED4-021539147BA3</object-id>
                            <object-id xmlns:xlink="http://www.w3.org/1999/xlink" xlink:type="simple">http://species-id.net/wiki/Choristopsyche_perfecta</object-id>
                        </tp:taxon-name><tp:taxon-status xmlns:xlink="http://www.w3.org/1999/xlink" xlink:type="simple">sp. n.</tp:taxon-status><xref ref-type="fig" rid="F3">Fig. 3</xref></tp:nomenclature><tp:treatment-sec sec-type="Diagnosis"><title>Diagnosis.</title><p>Forewing, RP+MA forking almost at the same level to MP forking.</p></tp:treatment-sec><tp:treatment-sec sec-type="Description"><title>Description.</title><p>HolotypeCNU-MEC-NN2011082 (<xref ref-type="fig" rid="F3">Figs 3A, B</xref>), an almost complete preserved specimen, maybe male, with four outspread wings, but with partially preserved body. Head is partially preserved, only with one compound eye visible. Thorax: prothorax smaller than mesothorax and metathorax in ventral view. Legs: some parts of fore legs and left hind leg visible. Abdomen: tapering apically, with six segments visible, but the terminal visible, maybe male. Wings: Right forewing, length 22.2 mm, width at about 11.4 mm, RP forking distal to the forking of MA; MP<sub>2+3</sub> forking distal to the forking of MA; the stem of MP<sub>3</sub> about twice as long as the stem of MP<sub>2+3</sub>; with one crossvein between CuP and 1A; CuP, 1A single. Left forewing is partially preserved, similar to right forewing. Hind wings, length 18.4 mm, width at about 10.3 mm, similar to forewings but smaller than forewings, and left hind wing partially preserved. There are many spots on all four wings, symmetric between left and right wings.</p><fig id="F3" position="float" orientation="portrait"><label>Figure 3.</label><caption><p>Photographs and line drawings of <italic><tp:taxon-name>Choristopsyche perfecta</tp:taxon-name></italic> sp. n. <bold>A</bold> Photograph of holotype, no. CNU-MEC-NN2011082 <bold>B</bold> Line drawing of holotype, no. CNU-MEC-NN2011082 <bold>C</bold> Photograph of paratype, no. CNU-MEC-NN2009352 <bold>D</bold> Photograph of paratype, no. CNU-MEC-NN2011079 <bold>E</bold> Line drawing of paratype, no. CNU-MEC-NN2009352 <bold>F</bold> Photograph of paratype, no. CNU-MEC-NN2011084. Scale bars of <bold>A, B, D, F</bold> represent 2 mm; scale bars of <bold>C, E</bold> represent 5 mm.</p></caption><graphic xmlns:xlink="http://www.w3.org/1999/xlink" xlink:href="ZooKeys-318-091-g003.jpg" position="float" orientation="portrait" xlink:type="simple"/></fig><p>Paratypes: CNU-MEC-NN2009352 (<xref ref-type="fig" rid="F3">Figs 3C, E</xref>), an almost complete preserved specimen, with clear wing venation and structure of body in side pressure, and forewings partially overlapped with hind wings, sex unknown. Wings: Left forewing, length 18.8 mm, width 10.0 mm, RP forking slightly distal to the forking of MA; MP<sub>2+3</sub> forking at about the same level to the forking of MA; the stem of MP<sub>3</sub> about twice as long as the stem of MP<sub>2+3</sub>; with one crossvein between MP<sub>1</sub> and MA<sub>4</sub>, MP<sub>1</sub> and MP<sub>2</sub>, MP<sub>2+3</sub> and MP<sub>4</sub>; CuP, 1A, 2A, 3A single, and one crossvein between CuP and 1A. Right forewing is similar to left forewing. Hind wing, similar to forewing, but <!--PageBreak-->smaller. CNU-MEC-NN2011079 (<xref ref-type="fig" rid="F3">Fig. 3D</xref>), female, a well-preserved specimen with complete body, and the terminal of abdomen visible, but the end of legs absent, and forewings overlapping hind wings, but parts of wings missing, RP forking distal to the forking of MA; Abdomen: tapering apically, with eleven visible segments, the tenth and eleventh segments smaller, and the eleventh segment with cerci visible. CNU-MEC-NN2011084 (<xref ref-type="fig" rid="F3">Fig. 3F</xref>), a specimen with legs absent, and hind wings overlapped by forewings in dorsal view, sex unknown. Forewing, length 19.4 mm, width 10.0 <!--PageBreak-->mm, RP forking at the same level to the forking of MA; MP<sub>2+3</sub> forking basal to the forking of MA; the stem of MP<sub>3</sub> about twice as long as the stem of MP<sub>2+3</sub>.</p></tp:treatment-sec><tp:treatment-sec sec-type="Material"><title>Material.</title><p>Holotype CNU-MEC-NN2011082, Paratypes CNU-MEC-NN2009352, CNU-MEC-NN2011079, CNU-MEC-NN2011084, deposited in CNUB.</p></tp:treatment-sec><tp:treatment-sec sec-type="Type locality and horizon"><title>Type locality and horizon.</title><p>Daohugou Village, Ningcheng County, Inner Mongolia, China, Jiulongshan Formation, Middle Jurassic (Bathonian-Callovian boundary interval, ca 164–165 Ma).</p></tp:treatment-sec><tp:treatment-sec sec-type="Etymology"><title>Etymology.</title><p>The name is derived from the Latin word of <italic>perfectus</italic>, meaning “complete”.</p></tp:treatment-sec><tp:treatment-sec sec-type="Remarks"><title>Remarks.</title><p>These four specimens exhibit differences in the character of “RP forking vs. MA forking”, “MP<sub>2+3</sub> forking vs. MA forking”, which is considered as intraspecific variations.</p></tp:treatment-sec></tp:taxon-treatment>
