# Supplementary material for: Fossils from the Middle Jurassic of China shed light on morphology of Choristopsychidae (Insecta, Mecoptera)
Source: Zookeys. 2013 Jul 26;(318):91–111. doi: 10.3897/zookeys.318.5226 (PMC3744206; doi:10.3897/zookeys.318.5226)
Supplement: XML Treatment for Choristopsyche asticta [file zookeys.318.5226-treatment5.xml]

<!DOCTYPE tp:taxon-treatment
  PUBLIC "-//TaxonX//DTD Taxonomic Treatment Publishing DTD v0 20100105//EN" "tax-treatment-NSO.dtd">
<tp:taxon-treatment xmlns:tp="http://www.plazi.org/taxpub"><tp:treatment-meta><mixed-citation publication-type="journal"><person-group><name><surname>Qiao</surname><given-names>Xiao</given-names></name><name><surname>Shih</surname><given-names>Chung Kun</given-names></name><name><surname>Petrulevičius</surname><given-names>Julian F.</given-names></name><name><surname>Dong</surname><given-names>Ren</given-names></name></person-group><article-title>Fossils from the Middle Jurassic of China shed light on morphology of Choristopsychidae (Insecta, Mecoptera)</article-title><source>Zookeys</source><day>26</day><month>7</month><year>2013</year><volume>2013</volume><issue>318</issue><fpage>91</fpage><lpage>111</lpage><pub-id pub-id-type="doi">10.3897/zookeys.318.5226</pub-id></mixed-citation></tp:treatment-meta><tp:nomenclature><tp:taxon-name>
                            <tp:taxon-name-part taxon-name-part-type="genus">Choristopsyche</tp:taxon-name-part>
                            <tp:taxon-name-part taxon-name-part-type="species">asticta</tp:taxon-name-part>
                            <object-id xmlns:xlink="http://www.w3.org/1999/xlink" xlink:type="simple">urn:lsid:zoobank.org:act:31DA887F-2987-4DAD-9520-5776FA0CD5CF</object-id>
                            <object-id xmlns:xlink="http://www.w3.org/1999/xlink" xlink:type="simple">http://species-id.net/wiki/Choristopsyche_asticta</object-id>
                        </tp:taxon-name><tp:taxon-status xmlns:xlink="http://www.w3.org/1999/xlink" xlink:type="simple">sp. n.</tp:taxon-status><xref ref-type="fig" rid="F4">Fig. 4</xref></tp:nomenclature><tp:treatment-sec sec-type="Diagnosis"><title>Diagnosis.</title><p>Forewing, RP+MA forking basal to MP forking.</p></tp:treatment-sec><tp:treatment-sec sec-type="Description"><title>Description.</title><p>Holotype, CNU-MEC-NN2009394p/c (<xref ref-type="fig" rid="F4">Figs 4A–D</xref>), an almost complete specimen, female, with well-preserved four outspread wings. Head: compound eyes are big and oval in ventral view, but mouthparts invisible and antenna partially preserved. Thorax: prothorax smaller than mesothorax and metathorax, visible in ventral view. Legs: all legs nearly the same shape and nearly completely preserved, long and slender in ventral view. Abdomen: slender and elongate, tapering apically, with eight visible segments. Wings: four wings are elongated and broad, with rounded apical margin. Forewings: Right forewing, length 20.7 mm, width 10.2 mm, almost triangular, dark color between C and RA; RP forking basal to the forking of MA; MP<sub>2+3</sub> forking at about the same level to the forking of MA; the stem of MP<sub>3</sub> about twice as long as the stem of MP<sub>2+3</sub>; the stem of MA strongly bent posteriorly; and the stem of MP<sub>2+3</sub> strongly bent at its basal one third part; with one crossvein between MA and MP<sub>1</sub>, MP<sub>1</sub> and MP<sub>2</sub>, and between MP<sub>2+3</sub> and MP<sub>4</sub>; and one oblique crossvein between the base of CuA and CuP, and at the point one oblique crossvein between CuP and 1A, CuP, 1A, 2A single. Left forewing is similar to right forewing. Hind wings: similar to forewing, but slightly smaller, length at about 16.8 mm, width at about 10.0 mm; Right hind wing, with one crossvein between RA and RP+MA. Left hind wing is similar to right hind wing. No spots on entire wings.</p><fig id="F4" position="float" orientation="portrait"><label>Figure 4.</label><caption><p>Photographs and line drawings of <italic><tp:taxon-name>Choristopsyche asticta</tp:taxon-name></italic> sp. n. <bold>A</bold> Photograph of part of holotype, no. CNU-MEC-NN2009394p <bold>B</bold> Photograph of counterpart of holotype, no. CNU-MEC-NN2009394c <bold>C</bold> Line drawing of part of holotype, no. CNU-MEC-NN2009394p <bold>D</bold> Line drawing of counterpart of holotype, no. CNU-MEC-NN2009394c <bold>E</bold> Photograph of paratype, no. CNU-MEC-NN2011081 <bold>F</bold> Photograph of paratype, no. CNU-MEC-NN2011086. Scale bars of <bold>A–D</bold> represent 5 mm. Scale bars of <bold>E–F</bold> represent 2 mm.</p></caption><graphic xmlns:xlink="http://www.w3.org/1999/xlink" xlink:href="ZooKeys-318-091-g004.jpg" position="float" orientation="portrait" xlink:type="simple"/></fig><p>Paratypes: CNU-MEC-NN2011081 (<xref ref-type="fig" rid="F4">Fig. 4E</xref>), female, a well-preserved specimen, with complete body and wings; Head, oval with two big compound eyes, filiform antenna and chewing mouthparts; Abdomen, slender and elongate in lateral view, tapering apically and complete preserved, length at about 13.4 mm; Wings, forewings overlapping some parts of hind wings, and with clear venation; Forewing, length 19.8 mm, width 8.4 mm, RP forking basal to the forking of MA; MP<sub>2+3</sub> forking at the same level to the forking of MA; the stem of MP<sub>3</sub> about twice as long as the stem of MP<sub>2+3</sub>. Hind <!--PageBreak-->wing, length at about 16.6 mm, width 8.1 mm. CNU-MEC-NN2011086 (<xref ref-type="fig" rid="F4">Fig. 4F</xref>), female, an fairly well-preserved specimen in dorsal view, forewings overlapping hind wings, with almost complete body; Forewing, length 20.8 mm, width at about 9.4 <!--PageBreak-->mm; RP forking basal to the forking of MA; MP<sub>2+3</sub> forking at the same level to the forking of MA; the stem of MP<sub>3</sub> about twice as long as the stem of MP<sub>2+3</sub>. Hind wing, length 17.3 mm, width at about 9.0 mm.</p></tp:treatment-sec><tp:treatment-sec sec-type="Material"><title>Material.</title><p>Holotype CNU-MEC-NN2009394p/c, Paratypes CNU-MEC-NN2011081, CNU-MEC-NN2011086, deposited in CNUB.</p></tp:treatment-sec><tp:treatment-sec sec-type="Type locality and horizon"><title>Type locality and horizon.</title><p>Daohugou Village, Ningcheng County, Inner Mongolia, China, Jiulongshan Formation, Middle Jurassic (Bathonian-Callovian boundary interval, ca 164–165 Ma).</p></tp:treatment-sec><tp:treatment-sec sec-type="Etymology"><title>Etymology.</title><p>The name is derived from the Latin word of <italic>astictus</italic>, meaning “no spots”.</p></tp:treatment-sec></tp:taxon-treatment>
