# Supplementary material for: Fossils from the Middle Jurassic of China shed light on morphology of Choristopsychidae (Insecta, Mecoptera)
Source: Zookeys. 2013 Jul 26;(318):91–111. doi: 10.3897/zookeys.318.5226 (PMC3744206; doi:10.3897/zookeys.318.5226)
Supplement: XML Treatment for Paristopsyche angelineae [file zookeys.318.5226-treatment7.xml]

<!DOCTYPE tp:taxon-treatment
  PUBLIC "-//TaxonX//DTD Taxonomic Treatment Publishing DTD v0 20100105//EN" "tax-treatment-NSO.dtd">
<tp:taxon-treatment xmlns:tp="http://www.plazi.org/taxpub"><tp:treatment-meta><mixed-citation publication-type="journal"><person-group><name><surname>Qiao</surname><given-names>Xiao</given-names></name><name><surname>Shih</surname><given-names>Chung Kun</given-names></name><name><surname>Petrulevičius</surname><given-names>Julian F.</given-names></name><name><surname>Dong</surname><given-names>Ren</given-names></name></person-group><article-title>Fossils from the Middle Jurassic of China shed light on morphology of Choristopsychidae (Insecta, Mecoptera)</article-title><source>Zookeys</source><day>26</day><month>7</month><year>2013</year><volume>2013</volume><issue>318</issue><fpage>91</fpage><lpage>111</lpage><pub-id pub-id-type="doi">10.3897/zookeys.318.5226</pub-id></mixed-citation></tp:treatment-meta><tp:nomenclature><tp:taxon-name>
                            <tp:taxon-name-part taxon-name-part-type="genus">Paristopsyche</tp:taxon-name-part>
                            <tp:taxon-name-part taxon-name-part-type="species">angelineae</tp:taxon-name-part>
                            <object-id xmlns:xlink="http://www.w3.org/1999/xlink" xlink:type="simple">urn:lsid:zoobank.org:act:6C1AA33E-D1B1-4D52-9B7F-240CFA9FB1EB</object-id>
                            <object-id xmlns:xlink="http://www.w3.org/1999/xlink" xlink:type="simple">http://species-id.net/wiki/Paristopsyche_angelineae</object-id>
                        </tp:taxon-name><tp:taxon-status xmlns:xlink="http://www.w3.org/1999/xlink" xlink:type="simple">sp. n.</tp:taxon-status><xref ref-type="fig" rid="F5">Figs 5</xref><xref ref-type="fig" rid="F6">, 6</xref></tp:nomenclature><tp:treatment-sec sec-type="Diagnosis"><title>Diagnosis.</title><p>Forewing, RP+MA forking distal to MP forking.</p></tp:treatment-sec><tp:treatment-sec sec-type="Description"><title>Description.</title><p>Holotype, CNU-MEC-NN2011076p/c (<xref ref-type="fig" rid="F5">Figs 5A–D</xref>), a well preserved specimen in dorsal view, with outspread clear wings, but parts of body visible. Some segments of head, thorax, legs visible, but faint. Wings: Right forewing, length 8.4 mm, width 5.5 mm, broadly oval with clear venation, RP forking distal to MA forking; MP<sub>2+3</sub> forking at about the same level of the forking of MA; the stem of MP<sub>3</sub> about three times as long as the stem of MP<sub>2+3</sub>; with one crossvein between MA and MP<sub>1+2+3</sub>, and between MP<sub>2+3</sub> and MP<sub>4</sub>. Left forewing is similar to right forewing, but the apex of the wing absent. Right hind wing, length at about 7.5 mm, width 4.6 mm, similar to forewing, but smaller, and overlapping with forewing partially. Left hind wing is similar to left hind wing, but partly folded as preserved. There are many spots on all four wings, symmetric between left and right wings.</p><fig id="F5" position="float" orientation="portrait"><label>Figure 5.</label><caption><p>Photographs and line drawings of <italic><tp:taxon-name>Paristopsyche angelineae</tp:taxon-name></italic> gen. et sp. n. <bold>A</bold> Photograph of part of holotype, no. CNU-MEC-NN2011076p <bold>B</bold> Photograph of counterpart of holotype, no. CNU-MEC-NN2011076c <bold>C</bold> Line drawing of part of holotype, no. CNU-MEC-NN2011076p <bold>D</bold> Line drawing of counterpart of holotype, no. CNU-MEC-NN2011076c <bold>E</bold> Photograph of paratype, no. CNU-MEC-NN2009319 <bold>F</bold> Photograph of paratype, no. CNU-MEC-NN2011074. Scale bars of <bold>A–E</bold> represent 5 mm. Scale bar of <bold>F</bold> represents 1 mm.</p></caption><graphic xmlns:xlink="http://www.w3.org/1999/xlink" xlink:href="ZooKeys-318-091-g005.jpg" position="float" orientation="portrait" xlink:type="simple"/></fig><p>Paratypes: CNU-MEC-NN2009319 (<xref ref-type="fig" rid="F5">Fig. 5E</xref>), a partially preserved specimen with forewings and one hind wing, but body absent; forewing, length 9.0 mm, width 5.4 mm, RP forking distal to MA forking; MP<sub>2+3</sub> forking at about the same level of <!--PageBreak-->the forking of MA; the stem of MP<sub>3</sub> about three times as long as the stem of MP<sub>2+3</sub>. CNU-MEC-NN2011074 (<xref ref-type="fig" rid="F5">Fig. 5F</xref>), a specimen with one complete and clear forewing, length 7.4 mm, width 5.2 mm, RP forking distal to MA forking; MP<sub>2+3</sub> forking at about the same level of the forking of MA; the stem of MP<sub>3</sub> about three times as long as the stem of MP<sub>2+3</sub>. CNU-MEC-NN2011069 (<xref ref-type="fig" rid="F6">Figs 6A, B</xref>), a partially preserved specimen, with complete left wings and most of body except for the terminalia, but incomplete right wings in dorsal view. Wings: right forewing, length 11.2 mm, width 7.5 mm, broadly oval, field between C and RA wide; RP forking distal to MA forking; MP<sub>2+3</sub> forking distal to the forking of MA; the stem of MP<sub>3</sub> about twice as long <!--PageBreak-->as the stem of MP<sub>2+3</sub>; CuP, 1A, 2A, single. Right hind wing is similar to forewing, but slightly smaller. Left wings partially preserved. CNU-MEC-NN2011078 (<xref ref-type="fig" rid="F6">Figs 6C, D</xref>), an almost preserved specimen in dorsal view, with outspread clear wings, but parts of body absent. Wings: Left forewing, length 10.7 mm, width 6.4 mm, RP forking at the same level of the forking of MA; MP<sub>2+3</sub> forking basal to the forking of MA; the stem of MP<sub>3</sub> about four times as long as the stem of MP<sub>2+3</sub>; with one crossvein between MP<sub>3</sub> and MP<sub>4</sub>, and between 1A and 2A; CuP, 1A, 2A single. Right forewing, similar to left forewing, but individual asymmetry is shown by right wing having MP<sub>3</sub> with two branches, not the typical one branch in the left wing. Hind wings, length 8.2 mm, <!--PageBreak-->width 6.2 mm, similar to forewings but smaller, and partially preserved. CNU-MEC-NN2011077 (<xref ref-type="fig" rid="F6">Fig. 6E</xref>), a partially preserved specimen with complete hind wings but parts of forewings and body; Forewing, length at about 10.3 mm, RP forking at the same level of the forking of MA; MP<sub>2+3</sub> forking basal to the forking of MA; the stem of MP<sub>3</sub> about three times as long as the stem of MP<sub>2+3</sub>; Hind wing, length at about 7.9 mm, width 5.0 mm.</p><fig id="F6" position="float" orientation="portrait"><label>Figure 6.</label><caption><p><bold>A–B</bold> Photographs and line drawings ofparatypesof <italic><tp:taxon-name>Paristopsyche angelineae</tp:taxon-name></italic> sp. n. <bold>A</bold> Photograph of paratype, no. CNU-MEC-NN2011069 <bold>B</bold> Line drawing of paratype, no. CNU-MEC-NN2011069 <bold>C</bold> Photograph of paratype, no. CNU-MEC-NN2011078 <bold>D</bold> Line drawing of paratype, no. CNU-MEC-NN2011078 <bold>E</bold> Photograph of paratype, no. CNU-MEC-NN2011077. Scale bars of <bold>A, B, E</bold> represent 5 mm. Scale bars of <bold>C-D</bold> represent 2 mm.</p></caption><graphic xmlns:xlink="http://www.w3.org/1999/xlink" xlink:href="ZooKeys-318-091-g006.jpg" position="float" orientation="portrait" xlink:type="simple"/></fig></tp:treatment-sec><tp:treatment-sec sec-type="Material"><title>Material.</title><p>Holotype CNU-MEC-NN2011076p/c, Paratypes CNU-MEC-NN2011078, CNU-MEC-NN2011077, CNU-MEC-NN2011069, CNU-MEC-NN2009319, CNU-MEC-NN2011074, deposited in CNUB.</p></tp:treatment-sec><tp:treatment-sec sec-type="Type locality and horizon"><title>Type locality and horizon.</title><p>Daohugou Village, Ningcheng County, Inner Mongolia, China, Jiulongshan Formation, Middle Jurassic (Bathonian-Callovian boundary interval, ca 164–165 Ma).</p></tp:treatment-sec><tp:treatment-sec sec-type="Etymology"><title>Etymology.</title><p>The specific name is dedicated to Ms. Janet Angeline for her professionalism, dedication and accomplishments in her field and providing inspiration and support to CKS’s palaeontology studies.</p></tp:treatment-sec><tp:treatment-sec sec-type="Remarks"><title>Remarks.</title><p>These six specimens exhibit differences in the characters of “RP forking vs. MA forking”, “MP<sub>2+3</sub> forking vs. MA forking” and “Length ratio of the stem of MP<sub>3</sub> and the stem of MP<sub>2+3</sub>”, which are considered as intraspecific variations.</p></tp:treatment-sec></tp:taxon-treatment>
